# Supplementary material for: Rooting Ability of Eucalyptus dunnii Maiden Mini-Cuttings Is Conditioned by Stock Plant Nighttime Temperature
Source: Plants (Basel). 2026 Jan 22;15(2):335. doi: 10.3390/plants15020335 (PMC12844827; doi:10.3390/plants15020335)
Supplement: Supplementary file 1 [file plants-15-00335-s001.zip]

Archive with 1 entries (1 files):
- plants-4078909-supplementary.pdf
